# Supplementary material for: Antiviral Mechanism of Virucidal Sialic Acid Modified Cyclodextrin
Source: Pharmaceutics. 2023 Feb 9;15(2):582. doi: 10.3390/pharmaceutics15020582 (PMC9965221; doi:10.3390/pharmaceutics15020582)
Supplement: Supplementary file 1 [file pharmaceutics-15-00582-s001.zip]

Archive with 1 entries (1 files):
- pharmaceutics-2094632-SI.docx
